# Supplementary material for: Effect Size of Targeted Temperature Management in Pediatric Patients with Post-Cardiac Arrest Syndrome According to the Severity
Source: Life (Basel). 2024 Dec 30;15(1):26. doi: 10.3390/life15010026 (PMC11767084; doi:10.3390/life15010026)
Supplement: Supplementary file 1 [file life-15-00026-s001.zip]

Archive with 4 entries (4 files):
- Supplement Figure1.pdf
- Supplement Figure2.pdf
- Supplemental Table2.pdf
- Supplementary Table1.pdf
